# Supplementary material for: Next-generation sequencing, phylogenetic signal and comparative mitogenomic analyses in Metacrangonyctidae (Amphipoda: Crustacea)
Source: BMC Genomics. 2014 Jul 6;15(1):566. doi: 10.1186/1471-2164-15-566 (PMC4112215; doi:10.1186/1471-2164-15-566)
Supplement: Supplementary file 3 — Additional file 3: Table S1: – List of start and stop codons for the mitochondrial protein-coding genes of Metacrangonyctidae. Table S2. – List of sequence spacers found in metagrangonyctid mitogenomes with details on their size and location in the corresponding mitochondrial genome. Table S3. – Dot-Bracket notation of small and large ribosomal RNA structures of “Metacrangonyx boveii” HE860498. Table S4. – Details about species names, codes, sampling localities and accession numbers for the Metagranconyctidae mitogenomes. Table S5. – Primers used for long PCR amplifications of Metacrangonyctidae mitogenomes. (XLS 46 KB) [file 12864_2014_6283_MOESM3_ESM.xls]

## Sheet: TableS1
Species	cob	cob	cob	nad2	nad2	nad2	cox1	cox1	cox1	cox2	cox2	cox2	atp8	atp8	atp8	atp6	atp6	atp6	cox3	cox3	cox3	nad3	nad3	nad3	nad5	nad5	nad5	nad4	nad4	nad4	nad4L	nad4L	nad4L	nad6	nad6	nad6	nad1	nad1	nad1
feature	Start	End	length	Start	End	length	Start	End	length	Start	End	length	Start	End	length	Start	End	length	Start	End	length	Start	End	length	Start	End	length	Start	End	length	Start	End	length	Start	End	length	Start	End	length
M. remyi	ATG	TAA	1137	ATA	Taa	988	ATC	TAA	1542	ATT	TAA	687	GTG	TAA	159	ATG	TAA	669	ATG	TAA	789	ATT	TAG	354	CTG	TAa	1709	ATG	TAa	1334	ATG	TAA	291	ATT	TAA	498	ATA	TAA	924
M. boveei	ATG	TAA	1137	ATA	Taa	991	ATC	TAA	1542	ATT	TAA	687	ATC	TAA	156	ATG	TAA	669	ATG	TAA	789	ATC	TAG	354	TTG	TAa	1709	ATG	TAa	1334	ATG	TAA	291	ATT	TAA	498	ATA	TAA	924
M. ilvanus	ATG	TAA	1137	ATT	TAA	993	ATT	TAA	1542	ATT	TAG	687	ATC	TAA	159	ATG	TAA	669	ATG	TAA	789	ATT	TAG	354	TTG	TAa	1709	ATG	TAA	1335	ATG	TAA	291	ATT	TAG	498	ATA	TAA	924
M. repens	ATG	TAA	1137	ATT	Taa	994	ATT	TAA	1542	ATT	Taa	685	GTG	TAA	159	ATG	TAA	669	ATG	TAA	789	ATT	TAG	354	TTG	TAa	1709	ATG	TAA	1335	ATG	TAA	291	ATT	TAA	498	ATA	TAA	924
M. dominicanus	ATG	TAA	1137	ATT	Taa	991	ATT	TAA	1542	ATT	Taa	685	ATC	TAA	159	ATG	TAA	669	ATG	TAA	789	ATC	TAG	354	TTG	TAa	1709	ATG	TAA	1335	ATG	TAA	291	ATT	TAA	501	ATA	TAG	924
M. samanensis	ATG	TAA	1137	ATT	Taa	991	ATT	TAA	1542	ATT	Taa	685	ATC	TAA	159	ATG	TAA	669	ATG	TAA	789	ATC	TAG	354	TTG	TAa	1709	ATG	TAA	1335	ATG	TAA	291	ATT	TAA	498	ATA	TAG	924
M. longipes (SFM)	ATG	TAA	1137	ATT	Taa	991	ATT	TAA	1542	ATT	Taa	685	ATT	TAA	159	ATG	TAA	669	ATG	TAA	789	ATT	TAG	354	TTG	TAa	1709	ATG	Taa	1333	ATG	TAA	291	ATT	TAA	504	ATA	TAA	921
M. longipes (LON)	ATG	TAA	1137	ATT	Taa	991	ATT	TAA	1542	ATT	Taa	685	ATC	TAA	159	ATG	TAA	669	ATG	TAA	789	ATT	TAG	354	TTG	TAa	1709	ATG	Taa	1333	ATG	TAA	291	ATT	TAA	501	ATA	TAA	921
M. goulmimensis (OUM)	ATG	TAA	1137	ATT	Taa	991	ATT	TAA	1542	ATT	TAA	687	ATT	TAA	159	ATG	TAA	669	ATG	TAA	789	ATT	Taa	352	TTG	TAA	1710	ATG	TAa	1334	ATG	TAA	291	ATT	TAA	501	ATA	TAA	924
M. goulmimensis (ZOM)	ATG	TAA	1137	ATT	Taa	991	ATT	TAA	1542	ATC	TAA	687	ATC	TAA	159	ATG	TAA	669	ATG	TAA	789	ATT	TAG	354	TTG	TAa	1709	ATG	Taa	1333	ATG	TAA	291	ATT	TAA	501	ATA	TAA	924
M. goulmimensis (LMG)	ATG	TAA	1137	ATT	Taa	991	ATT	TAA	1542	ATT	TAA	687	ATC	TAA	159	ATG	TAA	669	ATG	TAG	789	ATC	Taa	352	TTG	TAA	1710	ATG	TAA	1335	ATG	TAA	291	ATT	TAA	501	ATA	TAG	924
M. nicoleae tamri (AKM)	ATG	TAA	1137	ATT	Taa	991	ATT	TAA	1542	ATT	TAA	687	ATT	TAA	159	ATG	TAA	669	ATG	TAA	789	ATT	Taa	352	TTG	TAa	1709	ATG	TAA	1332	ATG	TAA	291	ATT	TAA	495	ATA	TAA	924
M. nicoleae tamri (TAM)	ATG	TAA	1137	ATT	Taa	991	ATT	TAA	1542	ATT	TAA	687	ATC	TAA	159	ATG	TAA	669	ATG	TAG	789	ATT	Taa	352	TTG	TAa	1709	ATG	TAA	1332	ATG	TAA	291	ATT	TAA	498	ATA	TAA	924
M. spinicaudatus	ATG	TAA	1137	ATT	Taa	991	ATT	TAA	1542	ATC	TAA	687	ATA	TAA	159	ATG	TAA	669	ATG	TAA	789	ATT	TAG	354	TTG	TAa	1709	ATG	Taa	1333	ATG	TAA	291	ATT	TAA	501	ATA	TAG	924
M. paurosexualis	ATG	TAA	1137	ATT	Taa	991	ATT	TAA	1542	ATC	Taa	685	ATT	TAA	156	ATG	TAA	669	ATG	TAA	789	ATT	TAG	354	TTG	TAa	1709	ATG	TAA	1335	ATG	TAA	291	ATT	TAA	498	ATA	TAA	924
L. stocki (HOM)	ATG	TAA	1137	ATT	Taa	991	ATT	TAA	1542	ATT	Taa	685	ATA	TAA	159	ATG	TAA	669	ATG	TAA	789	ATT	TAG	354	TTG	TAa	1709	ATG	TAA	1335	ATG	TAA	291	ATT	TAA	501	ATA	TAA	924
L. stocki (ASL)	ATG	TAA	1137	ATT	Taa	991	ATT	TAA	1542	ATT	TAG	684	ATA	TAA	159	ATG	TAA	669	ATG	TAA	789	ATT	TAG	354	TTG	TAa	1709	ATG	TAA	1335	ATG	TAA	291	ATT	TAA	498	ATA	TAA	921
M. boutini boutini	ATG	TAA	1137	ATT	Taa	991	ATT	TAA	1542	ATT	TAA	687	ATC	TAA	159	ATG	TAA	669	ATG	TAA	789	ATT	Taa	352	TTG	TAa	1709	ATG	TAA	1332	ATG	TAA	291	ATT	TAA	495	ATA	TAA	924
M. longicaudus	ATG	TAA	1137	ATT	TAA	991	ATT	TAA	1542	ATC	Taa	682	ATT	TAA	162	ATG	TAA	669	ATG	TAA	789	ATT	Taa	352	TTG	TAa	1709	ATG	TAA	1332	ATG	TAA	291	ATT	TAA	498	ATA	TAA	924
M. panousei	ATG	TAA	1137	ATT	Taa	991	ATT	TAA	1542	ATT	Taa	682	ATC	TAA	159	ATG	TAA	669	ATG	TAA	789	ATT	TAG	354	TTG	TAa	1709	ATG	Taa	1330	ATG	TAA	291	ATT	TAA	498	ATA	TAA	924
M. notemboomi	ATG	TAA	1137	ATT	TAA	991	ATT	TAA	1542	ATC	TAA	687	ATC	TAA	162	ATG	TAA	669	ATG	TAA	789	ATT	TAG	354	TTG	TAa	1709	ATG	TAA	1335	ATG	TAA	291	ATT	TAA	501	ATA	Taa	922

## Sheet: TableS2
Species	Number Internal Spacers	A	B	C	D	E	F	G	H	I	J	K	L	M	N	O	P	Q	R		location Internal Spacer
M. remyi	5	7	-	-	-	-	-	2	1	1	-	-	2	-	-	-	-	-	-		A: cytb-trnP
M. boveei	5	6	-	-	-	-	-	2	1	1	-	-	2	-	-	-	-	-	-		B: trnP-trnM
M. ilvanus	8	8	2	-	-	-	2	2	1	1	7	-	5	-	-	-	-	-	-		C: trnI-trnT
M. repens	7	5	2	-	-	-	-	2	1	1	-	6	2	-	-	-	-	-	-		D: trnT-trnY
M. dominicanus	7	2	2	-	-	-	1	2	1	1	-	-	2	-	-	-	-	-	-		E: trnQ-trnC
M. samanensis	7	2	2	-	-	-	1	2	1	1	-	-	2	-	-	-	-	-	-		F: trnW-trnG
M. longipes (SFM)	6	3	-	-	-	-	2	2	1	1	-	-	14	-	-	-	-	-	-		G: trnG-cox1
M. longipes (LON)	6	3	-	-	-	-	2	2	1	1	-	-	17	-	-	-	-	-	-		H: cox3-nad3
M. goulmimensis (OUM)	7	6	1	-	-	-	1	2	1	1	-	-	50	-	-	-	-	-	-		I: trnA-trnS1
M. goulmimensis (ZOM)	6	5	-	-	-	-	-	2	1	1	-	-	246	-	-	-	-	-	1		J: trnE-trnR
M. goulmimensis (LMG)	6	5	-	-	-	-	1	2	1	1	-	-	62	-	-	-	-	-	-		K: nad4L-nad6
M. nicoleae tamri (AKM)	6	5	-	-	-	-	3	2	3	1	-	-	2	-	-	-	-	-	-		L: nad6-nad1
M. nicoleae tamri (TAM)	6	4	-	-	-	-	2	2	3	1	-	-	2	-	-	-	-	-	-		M: trnS1-trnN
M. spinicaudatus	10	6	-	-	1	-	1	2	1	1	-	-	2	2	173	1	-	-	-		N: trnR-trnF
M. paurosexualis	6	5	-	-	-	-	2	2	1	1	-	-	5	-	-	-	-	-	-		O: nad5-trnH
L. stocki (HOM)	8	7	-	2	-	1	2	1	3	1	-	-	5	-	-	-	-	-	-		P: rrnL-trnV
L. stocki (ASL)	6	5	-	-	-	-	1	1	1	1	-	-	2	-	-	-	-	-	-		Q: trnL1-rrnL
M. boutini boutini	7	5	-	-	-	-	4	2	1	1	2	-	4	-	-	-	-	-	-		R: trnV-rrnS
M. longicaudus	9	4	-	2	1	-	2	2	1	1	-	1	2	-	-	-	-	-	-
M. panousei	7	5	-	-	3	-	1	2	3	-	-	-	2	-	-	-	1	-	-
M. notemboomi	8	6	-	-	-	-	2	2	3	1	-	-	73	1	-	-	-	1	-

## Sheet: TableS3
species	Acc. N	rRNA
“M. boveei”	HE860498	rrnS (12S)	sequence	CUUAAAUUAUUGUUUGGCUAUUCUUAUAUAAACUAAAUAUCUAAAAUUUUUAUUCCUUUUAUAAGUUAAUCUUUAUUUUUAAGGAGUACCCAAUUUUCUAUUUCAUGUGAAGGCUUUUAGAGGGAUUUAUAAUUAAAUGAUUAAUUUGGUGCCAGCUAUUGCGGUUAAACUAAAAUUUAAAGAAUAUUUUUAAGAAAAAUAGUUUAAUGAAGUAGAUAAUUAAUGAUAGGUGAAAUUUUUAAAAAAUAUUGCCCUUCUUAAUAUUAUUUAAAAAAAAGAGGCUGAACUAGGAUUAGAGACCCUACUACACUUUUAUUUUUGUUCUUAAAAGAUUAAAACUAAAAUUUAAAGAUUUGGCGGCUUUUUUAUUUAGAGGAACUUGUCUAUUUAAUUGAUACG…
			Dot-Bracket Notation	.((((((....)))))).((((((..((((((((.....(((((((....((((((((..(((((......)))))....)))))))).....(((((.((.....))))))).))))))).)).)))))).((((((......((((((..................)))))))))))))))))).(((((((..(((((((((((.((((..((((.((((....(((.....)))))))....))))...)))))))).))))))).......(((((.((...((((.........))))...))))))).........)))))))..(((((.......))))).....(((((.((..((((((((((..((((.(((((...((((((....…
		rrnL (16S)	sequence	AACUGUAAAGGGGAAGAGUUCUGUAAGAAAGAAUAUAUAUAAUAUUAUACCUUUAGUAUCAGGGUUGAUUAAUAUAGGAAAGAAUUUAAUAAUUUCGAAAUCAUUUGAUUUAAAGAAGUAUAUAUUAUAUUUAUAGCAAAAAAAGAUGUACUCUUCUUUAGAGGUGAAACUUUUACGAAAGUGAUAAUAUCUAAUUGGACUUGAAACUUUAAAUGUAUUCUUAUAUAGAAUAAACUCUGUCGGGUAAGCUGGUAGAGAAUAAAAUAAUAAACUAUAUUUGUUAAAAACUAGGCUUUAAAUUAGCUAUGUUAAUAAUUUAUAUUAAAUAAUUUACAAUUAUAUAUAUAAUAUUUUUAAUUAAGGUUCUAAUUUUCAUAGCGAAGAAGAAAAAGAGAAAAU…
			Dot-Bracket Notation	.................(((((.......)))))...............(((........))).((((((....((((......))))....((((((..(((.(((.((((((((((..((((((.(.((........)).).))))))..)))))))))).(((.......)))...............))).)))..))))))((((((...((((((.....))))))..((((..(((.....)))..))))...((((((.((...((((.((((.(((.((..(((.........)))..))....(.((......)).)..))))))).))))....)).))))))...))))))((((..(((((...........)))))..))))...…

## Sheet: TableS4
Species	code	Locality	Geographic coordinates	Acc. N
M. dominicanus Jaume & Christenson, 2001	DOM	Juan Dolio, S Hispaniola (Dominican Rep.); well	* N18º26.083' W69º25.860'	HE860499
M. samanensis Jaume & Christenson, 2001	PFM	Samaná, N Hispaniola (Dominican Rep.); well	* N19º17.799’ W69º9.118’	HE860505
M. repens (Stock & Rondé-Broekhuizen,1986)	REP	Fuerteventura, Canary Is. (Spain); well	* 28R 591749 / 3142183	HE860495
"M. nicolae tamri"	AKM	Aksri, NW Agadir (Morocco); spring near Talmat cave	N30°36.852' W9°28.129'	HE860511
"M. nicolae tamri"	TAM	Tamri, N Agadir (Morocco); well	*N30º42.791' W9º46.761'	HE806504
"M. boutini boutini"	BBM	Timzelite, Souss Massa NP, S Agadir (Morocco); well	*29R 423825 / 3300524	HE860497
M. panousei Balazuc & Ruffo, 1953	AGM	Agdz (Morocco); well	N30.691570º W6.447630º	HE860510
M. goulmimensis Messouli, Boutin & Coineau, 1991	LMG	Lamkedmyia Meleh Jorf NW Erfoud (Morocco); well	N31.50063º W4.39498º	HE860500
M. goulmimensis Messouli, Boutin & Coineau, 1991	OUM	Ousroutou, E Rich, N Errachidia (Morocco); well	N32.258770º W4.533420º	HE860501
M. goulmimensis Messouli, Boutin & Coineau, 1991	ZOM	Zouala maisson, S Errachidia (Morocco); well	N31.789380º W4.247950º	HE860502
M. longicaudus Ruffo, 1954	LML	Lamkedmyia Meleh Jorfn NW Erfoud (Morocco); well	N31.50063º W4.39498º	HE860509
"M. notenboomi"	MAM	Maadid, NE Erfoud (Morocco); well	N31.481780 W4.21749º	HE860513
"M. paurosexualis"	SKP	Souk Tben, Haouz Plain, Marrakech (Morocco); well	*N31º42.698' W8º04.257'	HE860507
M. spinicaudatus Karaman & Pesce, 1980	SKM	Souk Tben, Haouz Plain, Marrakech (Morocco); well	*N31º42.698' W8º04.257'	HE860506
M. remyi Ruffo, 1953	REM	Ijoukak, Western High Atlas (Morocco); spring at maison forestière	*N30º59.895' W8º08.847'	HE860512
"M. boveei"	VOB	L’Ourika valley, Western High Atlas (Morocco); well	*N31º18.560' W07º44.545'	HE860498
"Longipodacrangonyx stocki"	HOM	Tafraut (Morocco); well	*29R 502729 / 3288806	HE860496
"Longipodacrangonyx stocki"	ASL	Arbaa-Sahe, SW Tiznit (Morocco); well	*N29º36.568' W9º55.187'	HE860508
M. longipes Chevreux, 1909	LON	Mallorca, Balearic Is. (Spain); cave	# 31S 4372450 / 525550	AM944817
M. longipes Chevreux, 1909	SFM	Menorca, Balearic Is. (Spain); cave	*31S 607475 / 4408145	HE861923
M. ilvanus Stoch, 1997	ILV	Elba Island (Italy); well	# 32T 610505 / 4737245	HE806503

## Sheet: TableS5
Species	Code	Fragment	Primer	Sequence
M. dominicanus	DOM	cox1-rrnL	MetDom_cox1F4	GAGAATAGTTGAGAGGGGGGTAGGG
			MetDom_16s_R3	TGAAAACTGGAATGAAGGGTCTAACAA
		rrnL-cox1	MetDom_16s_F3	TTGTTATACCCTTCATTCCAGTTTTCA
			MetDom_cox1_R4	CCTACCCCCCTCTCAACTATTCTCC
M. samanensis	PFM	cox1-rrnL	Sam_cox1_F1	CTGGGCTAGGATAGTGGGTACTGCTA
			Sam_16s_R6	AAATAAAAAGGAAAGGATTAAGTTACTCTAGGG
		rrnL-cox1	Sam_16s_F7	TATCCAGAACTATTACGCTGTTATCCCTAGAG
			Sam_cox1_R4	GGTCCATTTTTATCCCAGTAACTCG
M. repens	REP	cox1-rrnL	Repens_cox1_F8	GGTCATAGTGGTTGTTCTGTAGATTTGG
			Repens_16s_R12	AATGGGATGTAAAAGTTACTCTAGGGATA
		nad1-cox1	Repens_nad1_F5	CCCAGATATAAATCCACACCCCCTTC
			Repens_cox1_R9	CAACCAGTTCCTACTCCACTCTCCAC
M. ilvanus	ILV	cox1-rrnL	Ilv_cox1_F5	GAGGTATGGTAGAAAGAGGAGTTGGTACAGG
			Ilv_16s_R2	GGATAACAGCGTAATAATTTTGGATAGCCC
		rrnL-cox1	Ilv_16s_F2	GGCTATCCAAAATTATTACGCTGTTATCCC
			Ilv_cox1_R2	CAGTCCATCCTGTACCAACTCCTCTTTCTACC
"M. nicoleae tamri"	TAM	cox1-rrnL	Tam_cox1_F1	TAGTATAGTGGGGACGGCAATAAGGG
			Tam_16s_R2	AGTTACTCTAGGGATAACAGCGTAATAATTTTGG
		rrnL-cox1	Tam_16s_F1	AAGGTCTAACCAAAATTATTACGCTGTTATCCC
			Tam_cox1_R1	TGTTCATCCTGTCCCTACTCCTCTCTCCAC
M. spinicaudatus	SKM	cox1-rrnL	SpinSK_cox1_F2	ACTGATAAGAAGAATAGTAGAAAGAGGCGTAGG
			SpinSK_16s_R3	TTGGAAACTGGAATGAAAGGTTAAACAAT
		rrnL-cox1	SpinSK_16s_F1	GGTCTATCCAAAATTATCACGCTGTTATCCC
			SpinSK_cox1_R2	CAACCTGTACCTACGCCTCTTTCTACTATTCTTC
"M. boveei"	VOB	cox1-rrnL	Bov6_cox_F1	GAGAATAGTAGAAAGAGGGGTAGGGACGGG
			Bov6_16s_R1	ATTGGGGACTAGAATGAAAGGTTTTACAACTTATG
		rrnL-cox1	Bov6_16s_F3	ATTCATAAGTTGTAAAACCTTTCATTCTAGTCCCC
			Bov6_cox1_R2	CCGTCCCTACCCCTCTTTCTACTATTCTCC
M. remyi	REM	cox1-rrnL	Rem_cox1_F3	GACTGTTTACCCTCCTTTATCCAGAGTTATTGC
			Rem_16s_R1	CGATGTTGAATTAAAATATCCCTGTAGAGTAGAAAC
		rrnL-cox1	Rem_16sF3	TATAAGCCGTGGGACCCTTCATTCTAGTC
			Rem_cox1R3	TCCAACCAGTTCCTACCCCTCTTTCTACTATT
M. longicaudus	LML	cox1-rrnL	IMLM_cox1_F2	ATAAGAAGAATAGTAGAGAGAGGAGTAGGGACTGG
			IMLM_16s_R1	TAATTGGGAACTGGAATGAAGGGTTGAAC
		rrnL-cox1	IMLM_16s_F1	GATCTATCCAAAATTATCGTGCTGTTATCCC
			IMLM_cox1_R2	TGAAAAAATAGCCAAATCCACCGAAGC
M. panousei	AGM	cox1-rrnL	AGTS_cox1_F1	GCCAGAATGGTAGGCACTGCTATAAGAG
			AGTS_16s_R1	ATCTGAGGTTTGAATAACTTTGATTGGGG
		rrnL-cox1	AGTS_16s_F1	CCTATCCAAAATTATTACGCTGTTATCCCTAG
			AGTS_cox1_R4	TCAACCTGTTCCTACTCCTCTTTCAACTATTC
M. goulmimensis	OUM	cox1-rrnL	OUM_cox1_F1	ATTGGAGGGTTTGGTAATTGACTATTGCC
			OUM_16s_R1	TTAATTGGAGACTGGAATGAAAGGTTGAAC
		rrnL-cox1	OUM_16s_F2	TTGTTCAACCTTTCATTCCAGTCTCC
			OUM_cox1_R1	GCAATAGTCAATTACCAAACCCTCC
	LMG	cox1-rrnL	L10_cox1F3	GTAGAGAGAGGTGTAGGGACGGGG
			L10_16sR1	ATTGGAAACTGGAATGAAGGGTTG
		rrnL-cox1	L10_16sF2	AAAAATTGTTCAACCCTTCATTCC
			L10_cox1R3	CACCCCGTCCCTACACCTCTCTC
	ZOM	cox1-rrnL	ZOM_cox1F3	AAGAAGAATAGTAGAAAGGGGAGCCG
			ZOM_16sR1	TAGGGATAACAGCGTAATAATTTTGGATAG
		rrnL-cox1	ZOM_16sF1	TATCCAAAATTATTACGCTGTTATCCC
			ZOM_cox1R1	CGGCTCCCCTTTCTACTATTCTTC
"Longipodacrangonyx stocki"	HOM	12s-rrnL	Uni_Meta_12sF	TATTGTAACTAATCTAATTTTAARTATATCTGCACCT
			Uni_Meta_16sR	ATTTTTTACATGATTTGAGTTCAGACCG
	ASL	12s-rrnL	Uni_Meta_12sF	TATTGTAACTAATCTAATTTTAARTATATCTGCACCT
			Uni_Meta_16sR	ATTTTTTACATGATTTGAGTTCAGACCG
"M. paurosexualis"	SKP	12s-rrnL	Uni_Meta_12sF	TATTGTAACTAATCTAATTTTAARTATATCTGCACCT
			Uni_Meta_16sR	ATTTTTTACATGATTTGAGTTCAGACCG
"M. boutini boutini"	BBM	12s-rrnL	Uni_Meta_12sF	TATTGTAACTAATCTAATTTTAARTATATCTGCACCT
			Uni_Meta_16sR	ATTTTTTACATGATTTGAGTTCAGACCG
"M. nicoleae tamri"	AKM	12s-rrnL	Uni_Meta_12sF	TATTGTAACTAATCTAATTTTAARTATATCTGCACCT
			Uni_Meta_16sR	ATTTTTTACATGATTTGAGTTCAGACCG
M. longipes	SFM	cox1-nad1	Met_nd1F1	CAGTATTAAATCCTGACACAAGCTCTGAACCTCTCTC
			Met_16s_R1	TGAAAAATAGAAAGTATAGCCTGCCC
		rrnL-cox1	Met_16sF2	CTATCCAAAATTATTACGCTGTTATCCC
			Met_cox1R2	GAAGAAGTCAGTTACCGAACCCTCC
"M. notenboomi"	MAM	cox1-rrnL	MAM_cox1F3	ATGGTAGAAAGAGGGGTTGGTACAGGATG
			MAM_16sR1	ATTGTTTTTTAATTGAGAACTGGAATGAAAGG
		rrnL-cox1	MAM_16sF1	CCTATCCAAAATTATTACGCTGTTATCC
			MAM_cox1R5	ACCAACCCCTCTTTCTACCATTCTAC
